# Supplementary material for: Establishment of Outbreak Thresholds for Hepatitis A in South Africa Using Laboratory Surveillance, 2017–2020
Source: Viruses. 2021 Dec 10;13(12):2470. doi: 10.3390/v13122470 (PMC8704411; doi:10.3390/v13122470)
Supplement: Supplementary file 1 [file viruses-13-02470-s001.zip]

Archive with 1 entries (1 files):
- viruses-1454985-supplementary.pdf
